# Supplementary material for: The Influence of Gene Aberrations on Survival in Resected IDH Wildtype Glioblastoma Patients: A Single-Institution Study
Source: Curr Oncol. 2021 Mar 21;28(2):1280–93. doi: 10.3390/curroncol28020122 (PMC8025822; doi:10.3390/curroncol28020122)
Supplement: Supplementary file 1 [file curroncol-28-00122-s001.zip]

Archive with 1 entries (1 files):
- curroncol-1146459-supplementary.xlsx
