# Supplementary material for: The Influence of Gene Aberrations on Survival in Resected IDH Wildtype Glioblastoma Patients: A Single-Institution Study
Source: Curr Oncol. 2021 Mar 21;28(2):1280–93. doi: 10.3390/curroncol28020122 (PMC8025822; doi:10.3390/curroncol28020122)
Supplement: Supplementary file 1 [file curroncol-28-00122-s001.zip › curroncol-1146459-supplementary.xlsx]

## Sheet: Table 2
Table 2: Demographic data for the patient cohort and information on the prevalence of low and high expression of the studied markers.
Characteristics	level	no therapy	RT	CHT+RT	all patients
Gender	F	10/24 (41.7%)	25/50 (50%)	17/58 (29.3%)	52/132 (39.4%)
	M	14/24 (58.3%)	25/50 (50%)	41/58 (70.7%)	80/132 (60.6%)
GBM location	F	8/24 (33.3%)	14/50 (28%)	20/58 (34.5%)	42/132 (31.8%)
	O	3/24 (12.5%)	10/50 (20%)	10/58 (17.2%)	23/132 (17.4%)
	P	2/24 (8.3%)	9/50 (18%)	13/58 (22.4%)	24/132 (18.2%)
	T	10/24 (41.7%)	15/50 (30%)	12/58 (20.7%)	37/132 (28%)
	other	1/24 (4.2%)	2/50 (4%)	3/58 (5.2%)	6/132 (4.5%)
Smoker *	no	9/24 (37.5%)	33/50 (66%)	41/58 (70.7%)	83/132 (62.9%)
	yes	15/24 (62.5%)	17/50 (34%)	17/58 (29.3%)	49/132 (37.1%)
MGMT	not meth.	16/23 (69.6%)	31/48 (64.6%)	33/52 (63.5%)	80/123 (65%)
	methylated	7/23 (30.4%)	17/48 (35.4%)	19/52 (36.5%)	43/123 (35%)
Age category *	<=55	2/24 (8.3%)	2/50 (4%)	19/58 (32.8%)	23/132 (17.4%)
	>55	22/24 (91.7%)	48/50 (96%)	39/58 (67.2%)	109/132 (82.6%)
Karnofsky score*	0-79	16/24 (66.7%)	18/50 (36%)	12/58 (20.7%)	46/132 (34.8%)
	80-100	8/24 (33.3%)	32/50 (64%)	46/58 (79.3%)	86/132 (65.2%)
Ki67	<= 60	20/24 (83.3%)	41/49 (83.7%)	49/58 (84.5%)	110/131 (84%)
	> 60	4/24 (16.7%)	8/49 (16.3%)	9/58 (15.5%)	21/131 (16%)
1q CN	<= 2.02	5/15 (33.3%)	12/33 (36.4%)	13/39 (33.3%)	30/87 (34.5%)
	> 2.02	10/15 (66.7%)	21/33 (63.6%)	26/39 (66.7%)	57/87 (65.5%)
22q CN	<= 2.48	13/16 (81.2%)	30/39 (76.9%)	33/41 (80.5%)	76/96 (79.2%)
	> 2.48	3/16 (18.8%)	9/39 (23.1%)	8/41 (19.5%)	20/96 (20.8%)
CEP7 CN	<= 2.04	4/16 (25%)	4/41 (9.8%)	10/50 (20%)	18/107 (16.8%)
	> 2.04	12/16 (75%)	37/41 (90.2%)	40/50 (80%)	89/107 (83.2%)
BCR CN	<= 2.04	6/15 (40%)	11/31 (35.5%)	14/39 (35.9%)	31/85 (36.5%)
	> 2.04	9/15 (60%)	20/31 (64.5%)	25/39 (64.1%)	54/85 (63.5%)
EGFR1 CN	<= 3.39	6/16 (37.5%)	25/44 (56.8%)	26/53 (49.1%)	57/113 (50.4%)
	> 3.39	10/16 (62.5%)	19/44 (43.2%)	27/53 (50.9%)	56/113 (49.6%)
9p21.3 CN	<= 1.86	6/17 (35.3%)	10/41 (24.4%)	16/49 (32.7%)	32/107 (29.9%)
	> 1.86	11/17 (64.7%)	31/41 (75.6%)	33/49 (67.3%)	75/107 (70.1%)
1p36.3 CN	<= 2.13	12/20 (60%)	29/45 (64.4%)	43/52 (82.7%)	84/117 (71.8%)
	> 2.13	8/20 (40%)	16/45 (35.6%)	9/52 (17.3%)	33/117 (28.2%)
13q12.11 CN	<= 2.01	3/10 (30%)	6/31 (19.4%)	14/41 (34.1%)	23/82 (28%)
	> 2.01	7/10 (70%)	25/31 (80.6%)	27/41 (65.9%)	59/82 (72%)
RB1 CN	<= 2.26	14/16 (87.5%)	37/42 (88.1%)	42/49 (85.7%)	93/107 (86.9%)
	> 2.26	2/16 (12.5%)	5/42 (11.9%)	7/49 (14.3%)	14/107 (13.1%)
p53 CN	<= 2.42	14/18 (77.8%)	38/44 (86.4%)	41/52 (78.8%)	93/114 (81.6%)
	> 2.42	4/18 (22.2%)	6/44 (13.6%)	11/52 (21.2%)	21/114 (18.4%)
10p11.1 CN	<= 2.11	13/14 (92.9%)	33/36 (91.7%)	35/47 (74.5%)	81/97 (83.5%)
	> 2.11	1/14 (7.1%)	3/36 (8.3%)	12/47 (25.5%)	16/97 (16.5%)
19q13 CN	<= 1.83	2/18 (11.1%)	4/43 (9.3%)	4/53 (7.5%)	10/114 (8.8%)
	> 1.83	16/18 (88.9%)	39/43 (90.7%)	49/53 (92.5%)	104/114 (91.2%)
MDM2 CN	<= 1.97	1/17 (5.9%)	5/42 (11.9%)	3/51 (5.9%)	9/110 (8.2%)
	> 1.97	16/17 (94.1%)	37/42 (88.1%)	48/51 (94.1%)	101/110 (91.8%)
CCND1 CN	<= 2.48	12/14 (85.7%)	29/32 (90.6%)	40/47 (85.1%)	81/93 (87.1%)
	> 2.48	2/14 (14.3%)	3/32 (9.4%)	7/47 (14.9%)	12/93 (12.9%)
* test of independence (chi-square or Fisher exact test), p-value<0,05

## Sheet: S1
Table S1: The influence of various parameters on OS and PFS in subgroups receiving specific treatment modalities based on a univariate Cox proportional hazard regression model and Kaplan-Meier estimates.
characteristics	level	no therapy								RT								CHT+RT
		OS				PFS				OS				PFS				OS				PFS
		N	median	HR (95%CI)	p-value	N	median	HR (95%CI)	p-value	N	median	HR (95%CI)	p-value	N	median	HR (95%CI)	p-value	N	median	HR (95%CI)	p-value	N	median	HR (95%CI)	p-value
sex	F	10	3.1			6	1.7			25	4			22	3.1			17	16.2			17	12.2
	M	14	2.4	1.8 (0.7, 4.2)	0.206	7	0.6	5.7 (1.4, 23.4)	0.015	25	6.1	1 (0.6, 1.8)	0.899	23	3.3	1.1 (0.6, 1.9)	0.855	41	13.6	1.7 (0.9, 3.2)	0.083	41	7.9	1.8 (1, 3.3)	0.061
GBM location	F	8	2.6			5	0.6			14	6			12	3.5			20	14.5			20	7.5
	O	3	1.4	0.8 (0.2, 3.2)	0.719	1	0.5	5.2 (0.4, 64.8)	0.202	10	5.6	1.2 (0.5, 2.9)	0.614	10	3.1	1.5 (0.6, 3.5)	0.387	10	15.4	0.9 (0.4, 2)	0.865	10	6.8	1 (0.4, 2.1)	0.898
	P	2	2.5	0.9 (0.2, 4.4)	0.914	1	0.8	1 (0.1, 9.4)	0.988	9	6.9	1.1 (0.5, 2.5)	0.894	8	5.3	1 (0.4, 2.6)	0.948	13	14.6	1.1 (0.5, 2.2)	0.884	13	10.3	0.7 (0.3, 1.5)	0.373
	T	10	2.8	0.4 (0.2, 1.3)	0.134	5	1.6	0.3 (0.1, 1.2)	0.079	15	3.7	1.1 (0.5, 2.4)	0.742	13	2.4	1.1 (0.5, 2.5)	0.808	12	12.2	1.1 (0.6, 2.4)	0.714	12	7.6	0.8 (0.4, 1.7)	0.633
	other	1	6.3	0.2 (0, 2.1)	0.195	1	0.7	1.8 (0.2, 19.3)	0.609	2	9.3	0.7 (0.2, 3.2)	0.665	2	3.5	1.5 (0.3, 6.9)	0.613	3	13.6	1.7 (0.5, 5.9)	0.398	3	7.9	1.2 (0.4, 4.1)	0.766
Smoker	no	9	2.6			5	1.8			33	6.9			32	3.1			41	14.6			41	9
	yes	15	2.6	1.2 (0.5, 2.7)	0.722	8	0.7	9.9 (1.2, 83.3)	0.036	17	3.7	1.7 (0.9, 3)	0.095	13	3.4	1.3 (0.7, 2.5)	0.43	17	13.6	1.1 (0.6, 1.9)	0.764	17	6.2	1.1 (0.6, 1.9)	0.787
MGMT	not meth.	16	2.4			8	1.3			31	5.3			27	3.3			33	14.1			33	8.2
	methylated	7	3.2	0.7 (0.3, 1.7)	0.415	5	0.6	1.1 (0.3, 3.9)	0.834	17	6.9	0.8 (0.5, 1.5)	0.579	16	3	1.1 (0.6, 2)	0.819	19	16.6	0.7 (0.4, 1.2)	0.21	19	9.6	0.6 (0.3, 1.2)	0.135
age category	<=55	2	3.8			2	0.8			2	6.3			2	2.8			19	16.2			19	8.9
	>55	22	2.6	1.3 (0.3, 5.6)	0.753	11	0.8	0.6 (0.1, 3.1)	0.549	48	6.1	1.1 (0.3, 4.8)	0.859	43	3.2	0.6 (0.1, 2.5)	0.488	39	13.6	1.8 (1, 3.1)	0.053	39	7.1	1.3 (0.8, 2.3)	0.312
Karnofsky scale	0-79	16	2.6			10	1.3			18	5.7			17	3			12	11.1			12	9.5
	80-100	8	2.6	1.9 (0.8, 4.9)	0.161	3	0.7	2.7 (0.6, 12.3)	0.192	32	6.5	1.2 (0.7, 2.2)	0.544	28	3.3	1 (0.5, 1.8)	0.929	46	14.8	0.7 (0.4, 1.3)	0.272	46	7.9	0.8 (0.4, 1.6)	0.557
Ki 67	<= 60	20	2.8			10	0.9			41	6			38	3			49	15			49	9.6
	> 60	4	2.6	1.6 (0.5, 4.8)	0.435	3	0.6	2 (0.5, 7.9)	0.317	8	7.3	0.6 (0.3, 1.3)	0.205	7	3.8	0.6 (0.3, 1.4)	0.243	9	7.9	2.9 (1.4, 6.2)	0.005	9	4.4	4.5 (2, 10)	<0.001
1q	<= 2.02	5	2.2			2	0.8			12	8.9			10	4.6			13	14.1			13	9.8
	> 2.02	10	2.9	0.5 (0.1, 1.5)	0.209	4	2.5	0.2 (0, 1.9)	0.153	21	3.9	2.5 (1.1, 5.5)	0.022	20	2.7	3.1 (1.2, 7.8)	0.019	26	14.1	0.9 (0.4, 1.7)	0.663	26	7.7	1.4 (0.7, 2.7)	0.348
22q	<= 2.48	13	2.6							30	8.2			28	3.6			33	14.4			33	9.7
	> 2.48	3	3.1	0.9 (0.2, 3.3)	0.882					9	3.4	2.2 (1, 4.7)	0.047	8	2.3	2.4 (1, 5.5)	0.042	8	10	1.6 (0.7, 3.4)	0.276	8	6.1	3.5 (1.4, 8.5)	0.006
CEP7	<= 2.04	4	2.4			2	1.1			4	6.5			4	3.4			10	13.7			10	10.2
	> 2.04	12	3.1	0.3 (0.1, 1.3)	0.119	7	0.7	0.8 (0.1, 4)	0.745	37	6	0.8 (0.3, 2.4)	0.717	33	3.3	0.9 (0.3, 2.5)	0.829	40	14.6	1.4 (0.7, 2.9)	0.369	40	7.9	1.8 (0.9, 4)	0.121
BCR	<= 2.04	6	4.5			5	0.7			11	8.5			11	6.4			14	13.6			14	9.3
	> 2.04	9	3.2	1.3 (0.4, 3.8)	0.652	4	0.8	0.6 (0.1, 2.6)	0.501	20	5.3	2.4 (1, 5.5)	0.039	16	3.4	1.9 (0.8, 4.2)	0.141	25	14.6	1.3 (0.6, 2.5)	0.523	25	6.7	1.5 (0.8, 3)	0.221
EGFR1	<= 3.39	6	2.6			2	0.6			25	4.3			24	3			26	12.7			26	6.6
	> 3.39	10	2.9	0.5 (0.2, 1.5)	0.213	7	0.8	0.4 (0.1, 2.4)	0.315	19	7.1	0.7 (0.4, 1.3)	0.25	16	4	0.6 (0.3, 1.2)	0.181	27	15.8	0.6 (0.3, 1.1)	0.091	27	10.1	0.5 (0.3, 0.9)	0.014
9p21.3	<= 1.86	6	2.3			3	0.5			10	8.4			9	6.4			16	13.7			16	8.4
	> 1.86	11	3.2	0.9 (0.3, 2.5)	0.784	7	0.7	1.2 (0.2, 6.1)	0.812	31	4.3	2.1 (1, 4.7)	0.063	27	3	2.2 (1, 5)	0.054	33	14.6	1 (0.5, 1.8)	0.876	33	8.7	1.2 (0.6, 2.2)	0.593
1p36.3	<= 2.13	12	2.4			6	0.7			29	6.1			28	3.1			43	14.4			43	8.2
	> 2.13	8	3.1	0.8 (0.3, 1.9)	0.581	4	0.7	1.3 (0.3, 5.3)	0.691	16	4.6	0.9 (0.5, 1.6)	0.617	12	3.7	0.9 (0.4, 1.7)	0.672	9	15	1 (0.5, 2.1)	0.976	9	8.7	1.2 (0.6, 2.5)	0.603
13q12.11	<= 2.01	3	3			3	0.5			6	7.4			6	3.5			14	15.8			14	11.3
	> 2.01	7	3.1	1.5 (0.3, 7.4)	0.619	3	0.7	1 (0.2, 6.1)	0.988	25	5.3	0.9 (0.4, 2.3)	0.865	23	3	1 (0.4, 2.6)	0.949	27	14.6	1.3 (0.7, 2.5)	0.438	27	8.7	1.4 (0.7, 2.7)	0.35
RB1	<= 2.26	14	3.1							37	6.9			34	3.4			42	14.8			42	9.3
	> 2.26	2	2	2.8 (0.6, 13.9)	0.213					5	3.6	3.8 (1.3, 10.8)	0.012	4	2.1	2.6 (0.9, 7.6)	0.088	7	10.3	1.5 (0.7, 3.4)	0.333	7	6.7	2.3 (1, 5.3)	0.053
p53	<= 2.42	14	3.1			8	0.6			38	6.1			35	3			41	13.6			41	8.7
	> 2.42	4	2	0.8 (0.2, 3)	0.78	2	2.8	0.3 (0, 2.2)	0.221	6	7.7	0.5 (0.2, 1.3)	0.146	5	4.3	0.4 (0.1, 1.2)	0.089	11	18.9	0.5 (0.2, 0.9)	0.032	11	7.9	0.6 (0.3, 1.2)	0.168
10p11.1	<= 2.11	13	3							33	4.3			29	3			35	13.6			35	7.1
	> 2.11	1	1.6	3.8 (0.4, 36.7)	0.247					3	6.9	0.8 (0.2, 2.7)	0.729	3	2.4	1.4 (0.4, 4.8)	0.559	12	18.7	0.6 (0.3, 1.2)	0.142	12	9.5	0.5 (0.3, 1.1)	0.078
19q13	<= 1.83	2	3.6			2	0.6			4	6.4			4	2.8			4	7.6			4	5.5
	> 1.83	16	2.8	1.1 (0.2, 4.8)	0.934	7	0.8	0.4 (0.1, 2.4)	0.315	39	6.1	0.8 (0.3, 2.3)	0.716	34	3.4	0.5 (0.2, 1.4)	0.195	49	14.6	0.7 (0.2, 1.9)	0.43	49	8.9	0.3 (0.1, 0.9)	0.037
MDM2	<= 1.97	1	2.6			1	1.6			5	8.5			5	2.9			3	5.2			3	3.9
	> 1.97	16	3.1	0.5 (0.1, 3.9)	0.487	9	0.7	1.5 (0.2, 13)	0.689	37	5.3	1 (0.4, 2.6)	0.986	32	3.6	0.6 (0.2, 1.7)	0.379	48	14.8	0.1 (0, 0.3)	<0.001	48	8.8	0.1 (0, 0.3)	<0.001
CCND1	<= 2.48	12	3.1			8	0.9			29	6.1			26	3.4			40	13.6			40	6.9
	> 2.48	2	1.3	7.8 (1.1, 56.4)	0.043	1	0.7	2.1 (0.2, 20.5)	0.517	3	5.3	1.1 (0.3, 3.6)	0.899	3	3.9	1 (0.3, 3.5)	0.961	7	18.9	0.3 (0.1, 0.9)	0.029	7	13.3	0.3 (0.1, 0.8)	0.015
RT – radiotherapy; CHT+RT - chemoradiotherapy; F – female; M – male; F – frontal; O – occipital; P – parietal; T – temporal; MGMT – O-6-methyguanine DNA-methyltransferase; GBM – glioblastoma; BCR – breakpoint cluster region; EGFR1 – epidermal growth factor receptor 1; RB1 – retinoblastoma gene 1; TP53 - tumor protein P53; MDM2 – mouse double minute 2 homolog; CCND1 – cyclin D1.

## Sheet: S2
Table S2: Hazard ratios measuring the influence of the analyzed demographic variables and markers on OS and PFS based on multivariate Cox proportional regression models with adjustment for the prognostic factors of age at diagnosis (≤ 55 as reference category vs. > 55 years) and KS (≤ 80 as reference category vs. > 80).
RT – radiotherapy; CHT+RT - chemoradiotherapy; F – female; M – male; F – frontal; O – occipital; P – parietal; T – temporal; MGMT – O-6-methyguanine DNA-methyltransferase; GBM – glioblastoma; BCR – breakpoint cluster region; EGFR1 – epidermal growth factor receptor 1; RB1 – retinoblastoma gene 1; TP53 - tumor protein P53; MDM2 – mouse double minute 2 homolog; CCND1 – cyclin D1.
name	level	no therapy						RT						CHT+RT
		OS			PFS			OS			PFS			OS			PFS
		N	HR (95%CI)	p-value	N	HR (95%CI)	p-value	N	HR (95%CI)	p-value	N	HR (95%CI)	p-value	N	HR (95%CI)	p-value	N	HR (95%CI)	p-value
sex	F	10			6			25			22			17			17
	M	14	1.8 (0.7, 4.5)	0.219	7	5.7 (1.3, 25.1)	0.02	25	1.1 (0.6, 1.9)	0.86	23	1.1 (0.6, 2.1)	0.748	41	2.1 (1.1, 3.9)	0.03	41	1.9 (1, 3.6)	0.046
GBM location	F	8			5			14			12			20			20
	O	3	0.8 (0.2, 3.6)	0.808	1	14.2 (0.7, 278.8)	0.081	10	1.3 (0.5, 3.3)	0.532	10	1.4 (0.6, 3.5)	0.483	10	0.8 (0.4, 1.8)	0.644	10	0.8 (0.4, 1.9)	0.68
	P	2	0.6 (0.1, 3.2)	0.538	1	0.1 (0, 2.1)	0.146	9	1 (0.4, 2.4)	0.991	8	1 (0.4, 2.6)	0.969	13	1.1 (0.5, 2.2)	0.844	13	0.7 (0.3, 1.5)	0.351
	T	10	0.4 (0.1, 1.3)	0.119	5	0.2 (0, 1)	0.051	15	1.1 (0.5, 2.3)	0.825	13	1.1 (0.5, 2.5)	0.825	12	1 (0.5, 2.2)	0.908	12	0.8 (0.4, 1.7)	0.533
	other	1	0 (0, 0.9)	0.04	1	3.7 (0.2, 83.5)	0.41	2	0.7 (0.2, 3.2)	0.667	2	1.5 (0.3, 6.9)	0.61	3	1.6 (0.5, 5.7)	0.463	3	1.2 (0.3, 4.2)	0.767
smoking	no	9			5			33			32			41			41
	yes	15	1 (0.4, 2.6)	0.936	8	9.7 (1, 94.6)	0.05	17	1.6 (0.9, 3.1)	0.122	13	1.4 (0.7, 2.8)	0.372	17	1.2 (0.7, 2.3)	0.508	17	1.2 (0.6, 2.2)	0.631
MGMT	not meth.	16			8			31			27			33			33
	methylated	7	0.6 (0.3, 1.6)	0.344	5	1 (0.3, 3.9)	0.985	17	0.9 (0.5, 1.6)	0.629	16	1 (0.5, 2)	0.947	19	0.6 (0.3, 1.2)	0.168	19	0.6 (0.3, 1.2)	0.17
Ki 67	<= 60	20			10			41			38			49			49
	> 60	4	2.4 (0.7, 8.4)	0.189	3	4.8 (0.8, 28.8)	0.089	8	0.6 (0.3, 1.3)	0.192	7	0.6 (0.3, 1.4)	0.261	9	3.2 (1.5, 6.9)	0.003	9	4.8 (2.1, 10.9)	<0.001
1p36.3	<= 2.13	12			6			29			28			43			43
	> 2.13	8	1 (0.4, 2.6)	0.952	4	1.1 (0.2, 5.2)	0.897	16	0.8 (0.4, 1.6)	0.562	12	0.9 (0.4, 1.9)	0.857	9	1 (0.5, 2.1)	0.928	9	1.2 (0.6, 2.5)	0.627
1q	<= 2.02	5			2			12			10			13			13
	> 2.02	10	0.6 (0.2, 2.4)	0.478	4	0.2 (0, 5.7)	0.382	21	2.7 (1.2, 6.1)	0.022	20	4.2 (1.4, 12.3)	0.01	26	0.9 (0.4, 1.7)	0.678	26	1.3 (0.7, 2.7)	0.408
EGFR1	<= 3.39	6			2			25			24			26			26
	> 3.39	10	0.7 (0.1, 3.5)	0.647	7	0.4 (0, 5.8)	0.536	19	0.7 (0.4, 1.3)	0.207	16	0.7 (0.3, 1.3)	0.261	27	0.6 (0.4, 1.1)	0.12	27	0.5 (0.3, 0.9)	0.027
CEP7	<= 2.04	4			2			4			4			10			10
	> 2.04	12	0.4 (0.1, 1.7)	0.232	7	0.6 (0.1, 3.3)	0.516	37	0.8 (0.3, 2.4)	0.72	33	0.9 (0.3, 2.5)	0.81	40	1.5 (0.7, 3.1)	0.324	40	1.9 (0.9, 4.2)	0.098
BCR	<= 2.04	6			5			11			11			14			14
	> 2.04	9	0.8 (0.3, 2.8)	0.768	4	0.3 (0, 2.2)	0.226	20	2.4 (1, 5.4)	0.042	16	2 (0.9, 4.7)	0.101	25	1.4 (0.7, 2.9)	0.325	25	1.6 (0.8, 3.1)	0.204
22q12.2	<= 2.48	13						30			28			33			33
	> 2.48	3	0.7 (0.2, 2.8)	0.672				9	2.1 (1, 4.6)	0.059	8	2.4 (1, 5.7)	0.038	8	2.6 (1.1, 6.4)	0.033	8	4.8 (1.8, 12.5)	0.002
9p21.3	<= 1.86	6			3			10			9			16			16
	> 1.86	11	1.1 (0.4, 3.5)	0.843	7	1.1 (0.2, 5.6)	0.953	31	2.2 (1, 5)	0.051	27	2.3 (1, 5.3)	0.052	33	0.9 (0.4, 1.6)	0.635	33	1.1 (0.6, 2.2)	0.707
RB1	<= 2.26	14						37			34			42			42
	> 2.26	2	3.3 (0.6, 17.9)	0.163				5	3.8 (1.3, 10.8)	0.013	4	2.7 (0.9, 8.2)	0.073	7	2.1 (0.9, 5)	0.107	7	2.8 (1.1, 7)	0.026
13q12.11	<= 2.01	3			3			6			6			14			14
	> 2.01	7	1.3 (0.2, 7.6)	0.77	3	0.8 (0.1, 8.3)	0.853	25	0.8 (0.3, 2.2)	0.692	23	0.9 (0.3, 2.3)	0.768	27	2 (1, 4.1)	0.068	27	2.2 (1, 4.8)	0.052
p53	<= 2.42	14			8			38			35			41			41
	> 2.42	4	0.7 (0.2, 3.1)	0.679	2	0.3 (0, 2.2)	0.212	6	0.5 (0.2, 1.3)	0.134	5	0.4 (0.1, 1.2)	0.109	11	0.5 (0.3, 1.1)	0.099	11	0.6 (0.3, 1.3)	0.227
MDM2	<= 1.97	1			1			5			5			3			3
	> 1.97	16	0.3 (0, 3)	0.32	9	1.2 (0.1, 11.6)	0.882	37	1 (0.4, 2.6)	0.997	32	0.6 (0.2, 1.7)	0.359	48	0.1 (0, 0.4)	0.003	48	0.1 (0, 0.4)	0.002
10p11.1	<= 2.11	13						33			29			35			35
	> 2.11	1	6.9 (0.6, 83.3)	0.128				3	0.8 (0.1, 5.3)	0.825	3	1.3 (0.2, 9.3)	0.799	12	0.8 (0.4, 1.7)	0.582	12	0.6 (0.3, 1.4)	0.257
19q13	<= 1.83	2			2			4			4			4			4
	> 1.83	16	1.1 (0.2, 5.3)	0.936	7	0.4 (0.1, 3.2)	0.392	39	0.8 (0.3, 2.4)	0.705	34	0.5 (0.2, 1.6)	0.238	49	0.4 (0.1, 1.3)	0.144	49	0.3 (0.1, 0.9)	0.025
CCND1	<= 2.48	12			8			29			26			40			40
	> 2.48	2	12.8 (1, 162.1)	0.049	1	1 (0.1, 11.8)	0.997	3	1 (0.3, 3.4)	0.975	3	1 (0.3, 3.4)	0.983	7	0.3 (0.1, 0.9)	0.026	7	0.3 (0.1, 0.7)	0.011

## Sheet: Figure 2
Figure 2: Results of the multivariate Cox proportional hazard models of OS for studied variables (selected clinical factors and molecular markers) in therapy subgroups, expressed using a hazard ratio (a square point – the point estimation, a line segment corresponding to the 95% confidence interval; in case of wider interval than presented scale the arrow is used) for each level of presented fact…

## Sheet: Figure 3
Figure 3: Results of the multivariate Cox proportional hazard models of PFS for studied variables (selected clinical factors and molecular markers) in therapy subgroups, expressed using a hazard ratio (a square point – the point estimation, a line segment corresponding to the 95% confidence interval; in case of wider interval than presented scale the arrow is used) for each level of presented fac…

## Sheet: S3
Table S3: Results of fitted Cox proportional hazard models of OS, resp. PFS for selected clinical factors and molecular markers stratified by therapy and adjusted for categorized Karnofsky score and age. For each model and non-reference category the hazard ratio estimates (point estimate as well as 95%-confidence interval) and p-value are presented. The column N represents the number of patients …
name	level	all patients
		OS			PFS
		N	HR (95%CI)	p-value	N	HR (95%CI)	p-value
sex	F	52			45
	M	80	1.4 (1, 2)	0.088	71	1.6 (1, 2.4)	0.029
GBM location	F	42			37
	O	23	1 (0.6, 1.7)	0.953	21	1.1 (0.6, 1.9)	0.71
	P	24	1 (0.6, 1.7)	0.979	22	0.8 (0.5, 1.4)	0.446
	T	37	0.9 (0.5, 1.4)	0.601	30	0.8 (0.5, 1.3)	0.319
	other	6	0.9 (0.4, 2.1)	0.752	6	1.3 (0.5, 3.2)	0.528
smoking	no	83			78
	yes	49	1.3 (0.9, 1.9)	0.165	38	1.4 (0.9, 2.2)	0.106
MGMT	not meth.	80			68
	methylated	43	0.7 (0.5, 1)	0.079	40	0.8 (0.6, 1.3)	0.401
Ki-67	<= 60	110			97
	> 60	21	1.2 (0.7, 2)	0.502	19	1.4 (0.8, 2.4)	0.214
1p36.3	<= 2.13	84			77
	> 2.13	33	0.9 (0.6, 1.4)	0.623	25	1.1 (0.7, 1.7)	0.792
1q	<= 2.02	30			25
	> 2.02	57	1.2 (0.7, 1.9)	0.47	50	1.7 (1, 2.9)	0.056
EGFR1	<= 3.39	57			52
	> 3.39	56	0.6 (0.4, 0.9)	0.024	50	0.6 (0.4, 0.8)	0.007
CEP7	<= 2.04	18			16
	> 2.04	89	1.1 (0.6, 1.8)	0.828	80	1.4 (0.8, 2.6)	0.244
BCR	<= 2.04	31			30
	> 2.04	54	1.6 (1, 2.6)	0.053	45	1.5 (0.9, 2.5)	0.095
22q12.2	<= 2.48	76			67
	> 2.48	20	1.7 (1, 2.8)	0.052	17	2.2 (1.2, 4.1)	0.009
9p21.3	<= 1.86	32			28
	> 1.86	75	1.3 (0.8, 2)	0.236	67	1.5 (0.9, 2.4)	0.091
RB1	<= 2.26	93			85
	> 2.26	14	2.5 (1.4, 4.7)	0.003	11	2.6 (1.3, 5.2)	0.006
13q12.11	<= 2.01	23			23
	> 2.01	59	1.5 (0.9, 2.6)	0.138	53	1.5 (0.8, 2.7)	0.165
p53	<= 2.42	93			84
	> 2.42	21	0.5 (0.3, 0.9)	0.019	18	0.5 (0.3, 0.9)	0.02
MDM2	<= 1.97	9			9
	> 1.97	101	0.6 (0.3, 1.3)	0.186	89	0.5 (0.3, 1.1)	0.111
10p11.1	<= 2.11	81			72
	> 2.11	16	0.8 (0.4, 1.5)	0.522	15	0.7 (0.4, 1.4)	0.337
19q13	<= 1.83	10			10
	> 1.83	104	0.8 (0.4, 1.5)	0.465	90	0.4 (0.2, 0.8)	0.012
CCND1	<= 2.48	81			74
	> 2.48	12	0.6 (0.3, 1.2)	0.178	11	0.4 (0.2, 0.9)	0.034
